# Supplementary material for: Investigating the Relationship of Genotype and Climate Conditions on the Volatile Composition and Sensory Profile of Celery (Apium graveolens)
Source: Foods. 2021 Jun 10;10(6):1335. doi: 10.3390/foods10061335 (PMC8227241; doi:10.3390/foods10061335)
Supplement: Supplementary file 1 [file foods-10-01335-s001.zip]

Archive with 1 entries (1 files):
- foods-1246887-supplementary.pdf
